# Supplementary material for: Calprotectin as a smoldering activity detection tool and renal prognosis biomarker in ANCA associated vasculitis
Source: PLoS One. 2018 Oct 22;13(10):e0205982. doi: 10.1371/journal.pone.0205982 (PMC6197669; doi:10.1371/journal.pone.0205982)
Supplement: S1 Table — Supplementary table1 contains the data collected for the elaboration of this study. (XLSX) [file pone.0205982.s001.xlsx]

## Sheet: 1
Patient	Chapel hill	Age	Months follow-up	status anca	sex	months diagnostic	serum1	urine1	serum2	hematuria2	hematuria1	creatinine1	creatinine2	crp1	crp2	ANCA1	ANCA2	relapse	anca specificity	extrarrenal disease	Plasma exange	CYC	proteinuria1	proteinuria2	previous relapse	berden
1	GPA	79	49	p	m	67	1160.16	141.303	1983.64	0	1	214	235	6.8	1.4	304	55.3	no	pr3	no	1	0	86	16	1	3
2	GPA	60	52	p	f	144	7831.24	207	5019.93	0	0	144	158	2.1	1.2	22	22.2	no	mpo	lung	0	1	103	68	1	0
3	MPA	88	51	p	m	32	5062.08	594.327	3456.35	1	1	195	215			11.9	17	no	mpo	no	0	0	11	59.4	0	1
4	MPA	63	46	p	f	26	7414.93	7752.36	5825.13	0	0	210	164	0.6	0.7	43	26	no	mpo	lung	1	1	17.6	18.6	0	3
5	GPA	68	48	p	m	120	7036.74	271.824	2620.81	1	0	180	185	4.6	4.5	680	100	no	pr3	no	0	1	32.6	30	1	1
6	GPA	78	43	p	m	360	1829.02	1514.15	1467.29	0	1	116	164		2.4	248	73.8	no	pr3	lung	0	1	45.4	36.8	1	2
7	MPA	64	48	p	m	48	6946.67	337.212	3866.99	0	1	235	150	60.4	30.7	44.5	2.4	no	mpo	lung	0	0	136	275.5	1	2
8	MPA	62	42	p	f	67	7183.97	227.616	4725.68	0	0	189	179	2.2	42.2	9.4	7.1	no	mpo	no	0	0	17.6	18.6	1	0
9	MPA	67	49	n	f	120	6384.82	9007.36	5562.13	0	0	105	101	3	4.3	4.4	2.2	no	mpo	retinal	0	1	32.6	30	0	1
10	EGPA	73	48	n	m	120	7224.55	1249.2	7266.19	0	0	90	91	1.7	1.4	0.2	0.3	no	mpo	lung	0	1	136	275.5	0	2
11	MPA	69	46	n	f	31	4678.89	1216.54	2528.5	1	0	216	226	1.4	2.5	3.1	24.2	no	mpo	no	0	0	40	7.1	0
12	MPA	85	48	n	f	18	4235.26	1364.11	1795.4	0	0	182	150	2.6	5.6	0.6	0.2	no	mpo	laringe	1	1	30	24.4	0	1
13	MPA	70	48	n	m	58	5421.98	623.593	5627.68	0	1	275	330	4.4	5.7	5.9	6.8	no	mpo	lung	1	1	53.1	68	1
14	EGPA	74	50	n	f	26	3344.9	486.257	1312	0	0	274		1.2		0.3		no	mpo	lung		0	41	69	0	0
15	MPA	75	49	n	f	20	6011.3	247.153		0	1	161	140			0.3	4.2	no	mpo	no	0	1	15	no hay	0	0
16	MPA	63	44	n	f	24	6830	282.736	7934.2	0	0	122	125			5.2	18.1	si	mpo	no	0	1	47	13.7	0	1
17	MPA	40	49	p	f	75	4261.09	3491.2		0	0	85	115	8.2	5.3	247	90	si	pr3	no	0	1	7.4	64.8	0	3
18	mpa	72	49	n	f	180	2431.1	308.67	1048.92	0	1	98	151		0.4	7	7.5	si	mpo	no	0	1	29.8	9.3	1	3
19	GPA	58	52	n	m	11	6824.55	862.585	1742.1	0	0	172	143	0.9	1.3	0.5	73	si	pr3	eye	1	1	96.6	92.6	0	3
20	GPA	39	39	n	m	13	3404.05	13.12	3831.65	0	0	78	84	2.7	3.8	11	5.2	no	pr3	no	0	1	8.3	4.3	0
21	MPA	57	57	n	f	12	5510.18	72.96	6214.57	0	0	271	236	4.6	12.3	0.9	1	no	mpo	no	1	0	15.3	11.4	0	0
22	MPA	77	77	p	f	13	4337.71	no	2658.73	1	0	163	158	5.7	2.7	18.8	19.4	no	pr3	no	0	0	35	20.4	1	1
23	GPA	46	46	p	m	13	2259.68	114.52	4903.56	0	0	104	114	0.1	2.6	1.7	1.5	no	mpo	no	0	1	6.7	5.5	1	1
24	MPA	73	45	n	f	17	5316.43	10529.4	2014.62	0	0	230	174	3	1.3	0.5	25.8	no	mpo	no	1	1	45.4	36.8	0	1
25	MPA	77	77	n	m	107	6925.83	221	3117.45	0	0	70	84	0.2	2.2	1.7	2.4	no	mpo	no	0	0	27.6	28.6	0	1
26	MPA	60	60	p	f	119	7284.88	3977.77	5290.4	0	0	167	161	2	2.1	9.5	9	no	mpo	no	0	1	5.9	45.8	1
27	GPA	48	48	p	f	51	4628.31	795.96	4940.41	0	0	112	123	31	3.3	45	21.9	no	mpo	no	0	1	13.9		0	3
28	MPA	77		p	m	0	15627.7	23573.3			1	94		63.5		94			mpo	no			0.4			2
29	MPA	57		p	f	0	11788.8	2575.25			1	1272		5.3		69			mpo	lung			110.2			1
30	MPA	75		p	f	0	8821.04	24266.1			1	559		54.7		30			mpo	no			72.8			2
31	MPA	70		p	m	0	6946.67	623.59			0	275		4.4		59			mpo	no			53
32	GPA	71		p	f	0	5890.99	592.96			1	150		46.4		58.1			pr3	no			172			3
33	MPA	50		p	f	0	3854.19	227.62			1	459		12.1		10.6			mpo	no			339.8			0
34	MPA	72		p	m	0	7429.12	5637.71			1	384		2.2		6			mpo	no			281.7			1
35	GPA	46		p	m	0	6124.24	710.47			1	288		149.7		23			mpo	no			45.4			1
36	GPA	40		p	f	0	4766.28	3461			1	66		24		237			pr3	lung			108			3
37	MPA	59		p	f	0	6415.77	498			1	91		35.5		170			mpo	no			16.2			0
38	MPA	63		p	f	24	6830.04	405.99			0	115		50.9		11.7			mpo	no			112
39	MPA	70		p	f	2	5794.68				1	93		5.4		279			mpo	no			12.6
40	MPA	82		p	m	27	8777.95	623.59			1	341		169		621			mpo	no			84
41	MPA	34		p	f	127	5134.8	984.67			1	144		2.5		90			mpo	no			48			2
42	MPA	77		p	f	1	5937.6	932.06			1	158		5.4		30			mpo	no			144			1
